# Supplementary material for: Pressure-Promoted Triplet-Pair Separation in Singlet-Fission TIPS-Pentacene Nanofilms Revealed by Ultrafast Spectroscopy
Source: Nanomaterials (Basel). 2024 Sep 13;14(18):1487. doi: 10.3390/nano14181487 (PMC11434892; doi:10.3390/nano14181487)
Supplement: Supplementary file 1 [file nanomaterials-14-01487-s001.zip]

Archive with 1 entries (1 files):
- nanomaterials-3086273-supplementary.pdf
